# Supplementary material for: Multigenerational inheritance of parasitic stress memory in Drosophila melanogaster
Source: Environ Epigenet. 2025 Sep 4;11(1):dvaf023. doi: 10.1093/eep/dvaf023 (PMC12418946; doi:10.1093/eep/dvaf023)
Supplement: dvaf023_Supplemental_Files [file dvaf023_supplemental_files.zip]

Archive with 10 entries (10 files):
- Figure S1.pdf
- Figure S2.pdf
- Figure S3.pdf
- Supplementary Table S1.pdf
- Supplementary Table S2.pdf
- Supplementary Table S3.pdf
- Supplementary Tables S4.pdf
- Supplementary Tables S5.pdf
- Supplementary Tables S6.pdf
- Wasp data_relative survival.prism
